# Supplementary material for: Flight Morphology, Compound Eye Structure and Dispersal in the Bog and the Cranberry Fritillary Butterflies: An Inter- and Intraspecific Comparison
Source: PLoS One. 2016 Jun 23;11(6):e0158073. doi: 10.1371/journal.pone.0158073 (PMC4919012; doi:10.1371/journal.pone.0158073)
Supplement: S1 Table — Species: Boloria eunomia and B. aquilonaris. ID: individual identifier. Group: disperser, resident or unclassified (See methods for a description). Sex: F = female, M = male. (XLSX) [file pone.0158073.s001.xlsx]

## Sheet: S1
Dataset	Species	ID	Group	Sex	Forewing length (mm)	Eye area (mm2)	Size of the facets (μm) in the :
							Dorsal region	Frontal region	Lateral region	Ventral region
Group1	B. eunomia	DF1	Disperser	F	21.9362	1.61181	89.2459	90.2777	94.3706	86.426
Group1	B. eunomia	DF2	Disperser	F	21.9359	1.7283	88.5762	100.141	99.9035	92.5304
Group1	B. eunomia	DF3	Disperser	F	21.405	1.67712	91.8939	100.996	95.2049	89.0127
Group1	B. eunomia	DF4	Disperser	F	21.2179	1.65708	84.6119	103.056	91.9815	94.8996
Group1	B. eunomia	DF5	Disperser	F	22.1535	1.72729	85.1677	98.8135	94.9105	94.6357
Group1	B. eunomia	RF1	Resident	F	20.6749	1.80375	86.4973	97.2831	95.6784	92.3245
Group1	B. eunomia	RF2	Resident	F	20.6065	1.59864	84.3825	96.1666	95.3572	92.2317
Group1	B. eunomia	RF3	Resident	F	21.1771	1.71591	85.5961	89.3792	101.702	95.4367
Group1	B. eunomia	RF4	Resident	F	21.8079	1.88755	98.5572	96.0001	95.223	95.4388
Group1	B. eunomia	RF5	Resident	F	21.9476	1.52863	88.9217	103.759	94.3606	87.071
Group1	B. eunomia	RF6	Resident	F	21.8016	1.67422	85.2723	98.765	101.011	92.2154
Group1	B. eunomia	RF7	Resident	F	22.246	1.60581	86.1504	94.6035	97.6564	95.6327
Group1	B. eunomia	RF8	Resident	F	21.7695	1.77276	96.7556	99.6947	100.071	97.1755
Group1	B. eunomia	DM1	Disperser	M	20.6924	2.60372	85.9939	109.736	118.091	102.852
Group1	B. eunomia	DM2	Disperser	M	20.6174	2.53284	83.8311	100.885	115.024	102.086
Group1	B. eunomia	DM3	Disperser	M	19.4555	2.50372	76.8753	105.79	119.636	97.8261
Group1	B. eunomia	DM4	Disperser	M	18.9365	2.52245	96.2912	106.6	123.277	92.4291
Group1	B. eunomia	DM5	Disperser	M	20.7821	2.6924	90.4739	116.325	122.399	111.299
Group1	B. eunomia	DM6	Disperser	M	19.8628	2.80073	77.3575	113.439	115.171	92.8803
Group1	B. eunomia	RM1	Resident	M	21.1731	2.88544	94.8246	126.582	126.189	108.12
Group1	B. eunomia	RM2	Resident	M	19.6811	2.46222	91.688	107.411	119.356	106.313
Group1	B. eunomia	RM3	Resident	M	20.8127	2.61374	87.3122	104.463	111.656	94.4329
Group1	B. eunomia	RM4	Resident	M	20.2086	3.03856	86.6594	116.136	122.697	95.6063
Group1	B. eunomia	RM5	Resident	M	20.4525	2.70895	84.9616	115.584	121.845	102.09
Group1	B. eunomia	UF1	Unclassified	F	21.326	1.75973	87.7139	98.2499	100.231	95.4526
Group1	B. eunomia	UF2	Unclassified	F	22.5506	1.77218	92.043	99.1478	100.943	87.9053
Group1	B. eunomia	UF3	Unclassified	F	21.7259	1.64072	88.3121	99.6344	98.453	95.1263
Group1	B. eunomia	UF4	Unclassified	F	21.5189	1.66175	91.5086	94.2261	100.636	96.4784
Group1	B. eunomia	UF5	Unclassified	F	21.7678	1.60386	88.4658	101.413	97.3108	94.0969
Group1	B. eunomia	UF6	Unclassified	F	21.2071	1.73883	87.7043	96.1238	94.463	103.658
Group1	B. eunomia	UF7	Unclassified	F	20.6161	1.71222	86.3979	94.5424	99.0851	96.4008
Group1	B. eunomia	UM1	Unclassified	M	20.8585	2.76153	85.1625	103.121	118.166	90.4393
Group1	B. eunomia	UM2	Unclassified	M	19.8247	2.87512	94.9629	105.835	116.497	100.336
Group1	B. eunomia	UM3	Unclassified	M	20.3976	2.56223	80.5598	110.996	115.175	94.4129
Group1	B. eunomia	UM4	Unclassified	M	20.3807	2.86757	73.3757	106.873	117.804	98.906
Group1	B. eunomia	UM5	Unclassified	M	20.2967	2.54197	82.2031	110.258	116.947	99.4335
Group1	B. eunomia	UM6	Unclassified	M	19.6575	2.63826	84.1292	115.255	111.619	100.76
Group1	B. eunomia	UM7	Unclassified	M	19.9519	2.78214	81.6402	107.92	123.306	96.478
Group1	B. aquilonaris	Baq1	Unclassified	F	19.3715	1.64842	80.0581	97.8448	96.3847	88.5966
Group1	B. aquilonaris	Baq2	Unclassified	F	21.7423	1.7533	81.0184	88.9823	99.1692	91.5346
Group1	B. aquilonaris	Baq3	Unclassified	F	18.9494	1.48614	84.8847	92.7248	97.1154	88.2757
Group1	B. aquilonaris	Baq4	Unclassified	F	19.3259	1.66888	85.3158	91.8468	100.491	90.8675
Group1	B. aquilonaris	Baq5	Unclassified	F	19.0233	1.5581	80.6286	93.2171	90.321	92.8564
Group1	B. aquilonaris	Baq6	Unclassified	F	19.4744	1.80234	85.5736	99.3816	96.6171	86.4281
Group1	B. aquilonaris	Baq7	Unclassified	F	19.4683	1.51339	79.4913	94.3542	96.4134	97.7065
Group1	B. aquilonaris	Baq8	Unclassified	F	18.5766	1.65487	83.6732	92.4336	97.6868	85.6958
Group1	B. aquilonaris	Baq9	Unclassified	F	19.4081	1.73381	80.7888	99.1265	101.012	89.0263
Group1	B. aquilonaris	Baq10	Unclassified	M	19.0669	2.58764	108.004	115.258	116.462	94.7059
Group1	B. aquilonaris	Baq11	Unclassified	M	19.8921	2.48011	85.1912	110.91	120.307	111.836
Group1	B. aquilonaris	Baq12	Unclassified	M	18.0926	2.29688	78.3672	108.838	117.948	83.8319
Group1	B. aquilonaris	Baq13	Unclassified	M	19.1168	2.56685	85.04	108.231	115.419	90.7377
Group1	B. aquilonaris	Baq14	Unclassified	M	18.4958	2.52884	82.5344	115.576	121.438	89.7113
Group1	B. aquilonaris	Baq15	Unclassified	M	19.0896	2.4645	89.6016	113.955	116.848	83.764
Group1	B. aquilonaris	Baq16	Unclassified	M	17.8818	2.20556	81.113	118.051	120.403	104.639
Group1	B. aquilonaris	Baq17	Unclassified	M	18.634	2.50966	84.9602	115.743	119.772	91.6089
Group1	B. aquilonaris	Baq18	Unclassified	M	19.0079	2.64504	90.0643	119.419	123.238	98.9549
Group1	B. aquilonaris	Baq19	Unclassified	M	18.06	2.22004	80.7901	93.071	118.708	94.2452
Group1	B. aquilonaris	Baq20	Unclassified	M	17.8578	2.32918	79.3544	111.676	116.424	93.5551
Group1	B. aquilonaris	Baq21	Unclassified	M	19.5246	2.54734	84.4151	120.773	115.539	91.8465
Group1	B. aquilonaris	Baq22	Unclassified	M	19.3392	2.6486	81.9473	88.9323	117.62	92.6273
Group1	B. aquilonaris	Baq23	Unclassified	M	19.2144	2.4125	77.204	93.819	117.896	87.0933
Group1	B. aquilonaris	Baq24	Unclassified	M	18.989	2.74309	87.8399	119.255	126.14	101.449
Group1	B. aquilonaris	Baq25	Unclassified	M	19.4678	2.83489	82.1094	119.22	119.531	84.7837
Group1	B. aquilonaris	Baq26	Unclassified	M	20.1297	2.54671	79.2349	115.509	121.203	83.0789
