# Supplementary material for: Flight Morphology, Compound Eye Structure and Dispersal in the Bog and the Cranberry Fritillary Butterflies: An Inter- and Intraspecific Comparison
Source: PLoS One. 2016 Jun 23;11(6):e0158073. doi: 10.1371/journal.pone.0158073 (PMC4919012; doi:10.1371/journal.pone.0158073)
Supplement: S2 Table — Species: Boloria eunomia and B. aquilonaris. ID: individual identifier. Population: population of origin. Sex: F = female, M = male. (XLSX) [file pone.0158073.s002.xlsx]

## Sheet: S2
Dataset	Species	ID	Population	Sex	Forewing length (mm)	Thorax length (mm)	Thorax width (mm)
Group2	B. eunomia	M48	BE	F	21.79	4.99	2.64
Group2	B. eunomia	M50	BE	F	23.41	5.06	3.08
Group2	B. eunomia	M27	BE	F	21.81	4.74	3.15
Group2	B. eunomia	M55	BE	F	22.56	4.52	3.13
Group2	B. eunomia	M56	BE	F	23.09	4.32	3.16
Group2	B. eunomia	M57	BE	F	22.85	4.67	3.05
Group2	B. eunomia	M59	BE	F	21.31	4.88	2.9
Group2	B. eunomia	M60	BE	F	22.13	4.59	3.18
Group2	B. eunomia	M61	BE	F	22.44	5.08	2.93
Group2	B. eunomia	M63	BE	F	21.97	4.53	2.98
Group2	B. eunomia	M42	BE	M	21.2	4.73	2.62
Group2	B. eunomia	M43	BE	M	21.08	4.43	2.7
Group2	B. eunomia	M44	BE	M	20.79	4.62	2.98
Group2	B. eunomia	M45	BE	M	20.42	4.88	2.79
Group2	B. eunomia	M47	BE	M	20.9	4.69	2.64
Group2	B. eunomia	M4	BE	M	21.28	4.97	2.67
Group2	B. eunomia	M30	BE	M	21.46	4.94	2.58
Group2	B. eunomia	M6	BE	M	21.73	4.15	2.7
Group2	B. eunomia	M51	BE	M	21.05	4.48	2.82
Group2	B. eunomia	M52	BE	M	20.79	4.61	2.65
Group2	B. eunomia	M17	BE	M	21.15	4.28	2.73
Group2	B. eunomia	U5	BM	F	22.19	4.44	2.85
Group2	B. eunomia	U12	BM	F	22.52	4.2	2.75
Group2	B. eunomia	U13	BM	F	22.77	4.08	3.03
Group2	B. eunomia	U16	BM	F	21.8	4.19	2.99
Group2	B. eunomia	U17	BM	F	21.43	4.08	2.82
Group2	B. eunomia	U19	BM	F	22.3	4.26	2.73
Group2	B. eunomia	U21	BM	F	22.7	9.78	3.07
Group2	B. eunomia	U22	BM	F	22.85	9.78	3.07
Group2	B. eunomia	U23	BM	F	22.6	4.6	3.1
Group2	B. eunomia	U24	BM	F	21.73	3.75	2.86
Group2	B. eunomia	U2	BM	M	19.37	4.31	2.71
Group2	B. eunomia	U1	BM	M	21.25	4.18	2.29
Group2	B. eunomia	U3	BM	M	21.59	4.9	2.91
Group2	B. eunomia	U6	BM	M	21.84	4.28	2.7
Group2	B. eunomia	U7	BM	M	20.51	4.57	2.7
Group2	B. eunomia	U9	BM	M	21.1	4.52	2.77
Group2	B. eunomia	U10	BM	M	20.53	3.88	2.53
Group2	B. eunomia	U11	BM	M	21.43	4.43	2.52
Group2	B. eunomia	U14	BM	M	19.85	3.94	2.65
Group2	B. eunomia	V42	BV	F	21.43	5.1	2.53
Group2	B. eunomia	V15	BV	F	21.87	4.42	3.02
Group2	B. eunomia	V44	BV	F	22.43	4.89	3.01
Group2	B. eunomia	V47	BV	F	20.74	4.17	3.06
Group2	B. eunomia	V49	BV	F	20.76	4.62	2.96
Group2	B. eunomia	V15	BV	F	22.07	4.41	3.14
Group2	B. eunomia	V60	BV	F	22.92	4.72	3.03
Group2	B. eunomia	V65	BV	F	22.62	4.54	2.86
Group2	B. eunomia	V66	BV	F	24.33	4.74	3.45
Group2	B. eunomia	V67	BV	F	21.84	4.48	3.01
Group2	B. eunomia	V43	BV	M	20.63	4.47	2.79
Group2	B. eunomia	V45	BV	M	19.42	4.72	2.67
Group2	B. eunomia	V35	BV	M	20.54	4.46	3.06
Group2	B. eunomia	V41	BV	M	20.48	4.47	2.83
Group2	B. eunomia	V22	BV	M	21.89	4.76	2.97
Group2	B. eunomia	V50	BV	M	20.51	4.4	2.88
Group2	B. eunomia	V51	BV	M	20.97	3.91	2.48
Group2	B. eunomia	V52	BV	M	21.14	4.19	2.87
Group2	B. eunomia	V53	BV	M	20.94	4.01	2.86
Group2	B. eunomia	V54	BV	M	21.29	3.99	2.85
Group2	B. eunomia	B33	BA	F	23.27	4.68	3.21
Group2	B. eunomia	B34	BA	F	22.42	4.62	3.2
Group2	B. eunomia	B22	BA	F	22.81	4.59	2.89
Group2	B. eunomia	B23	BA	F	21.36	4.32	2.81
Group2	B. eunomia	B24	BA	F	22.11	4.03	2.87
Group2	B. eunomia	B25	BA	F	20.65	4.28	2.63
Group2	B. eunomia	B26	BA	F	23.7	4.63	3.08
Group2	B. eunomia	B31	BA	F	23.5	4.56	2.73
Group2	B. eunomia	B11	BA	M	21.19	4.08	2.7
Group2	B. eunomia	B10	BA	M	20.84	4.03	2.84
Group2	B. eunomia	B1	BA	M	21.73	4.47	2.55
Group2	B. eunomia	B2	BA	M	20.01	4.09	2.54
Group2	B. eunomia	B3	BA	M	20.86	4.5	3.2
Group2	B. eunomia	B5	BA	M	21.04	3.96	2.75
Group2	B. eunomia	B6	BA	M	21.76	3.69	2.76
Group2	B. eunomia	B7	BA	M	22.09	4.02	2.57
Group2	B. eunomia	B9	BA	M	19.28	3.76	2.88
Group2	B. eunomia	B27	BA	M	20.52	3.99	2.55
Group2	B. eunomia	J75	BB	F	21.25	4.42	2.92
Group2	B. eunomia	J76	BB	F	21.74	4.31	2.71
Group2	B. eunomia	J77	BB	F	21.19	4.18	2.96
Group2	B. eunomia	J91	BB	F	22.29	3.95	3.18
Group2	B. eunomia	J92	BB	F	22.13	4.53	3.23
Group2	B. eunomia	J57	BB	F	22.82	4.44	2.83
Group2	B. eunomia	J93	BB	F	22.8	4.16	2.67
Group2	B. eunomia	J94	BB	F	21.67	4.58	3.06
Group2	B. eunomia	J95	BB	F	22.44	4.17	2.85
Group2	B. eunomia	J96	BB	F	21.87	4.33	2.59
Group2	B. eunomia	J14	BB	M	20.37	4.1	3.12
Group2	B. eunomia	J15	BB	M	20.9	4.28	2.55
Group2	B. eunomia	J16	BB	M	20.78	4.23	2.92
Group2	B. eunomia	J19	BB	M	20.73	4.41	3.03
Group2	B. eunomia	J21	BB	M	20.26	3.79	2.68
Group2	B. eunomia	J22	BB	M	21.82	4.43	2.64
Group2	B. eunomia	J23	BB	M	21.71	4.06	2.82
Group2	B. eunomia	J25	BB	M	21.16	4.54	2.59
Group2	B. eunomia	J26	BB	M	20.57	4.35	2.6
Group2	B. eunomia	J27	BB	M	22.03	4.3	2.76
Group2	B. eunomia	C5	CH	F	22.13	4.45	2.78
Group2	B. eunomia	C9	CH	F	22.08	4.47	2.64
Group2	B. eunomia	C1	CH	M	21.25	4.25	2.38
Group2	B. eunomia	C2	CH	M	20.17	4.12	2.88
Group2	B. eunomia	C3	CH	M	19.84	3.98	2.59
Group2	B. eunomia	C4	CH	M	20.75	4.04	2.63
Group2	B. eunomia	C6	CH	M	20.1	4.32	2.37
Group2	B. eunomia	C7	CH	M	20.9	4.46	2.92
Group2	B. eunomia	F54	GF	F	22.48	4.25	2.97
Group2	B. eunomia	F55	GF	F	20.84	3.9	2.86
Group2	B. eunomia	F56	GF	F	23.6	4.01	3.13
Group2	B. eunomia	F62	GF	F	21.76	4.37	2.71
Group2	B. eunomia	F63	GF	F	21.92	4.11	2.91
Group2	B. eunomia	F64	GF	F	21.66	4.11	3.1
Group2	B. eunomia	F65	GF	F	21.45	4.3	2.68
Group2	B. eunomia	F67	GF	F	22.75	4.3	2.99
Group2	B. eunomia	F69	GF	F	22.16	4.21	2.8
Group2	B. eunomia	F71	GF	F	22.35	4	3.05
Group2	B. eunomia	F52	GF	M	20.38	4.42	2.75
Group2	B. eunomia	F20	GF	M	20.23	3.9	2.76
Group2	B. eunomia	F53	GF	M	18.8	3.4	2.53
Group2	B. eunomia	F59	GF	M	19.9	3.65	2.71
Group2	B. eunomia	F60	GF	M	19.78	4.22	2.91
Group2	B. eunomia	F61	GF	M	20.22	3.78	2.74
Group2	B. eunomia	F57	GF	M	19.2	3.98	3.11
Group2	B. eunomia	F1	GF	M	21.17	3.96	2.63
Group2	B. eunomia	F2	GF	M	20.96	4.01	2.91
Group2	B. eunomia	F3	GF	M	21.17	3.92	2.56
Group2	B. eunomia	L19	LB	F	21.08	4.4	3.07
Group2	B. eunomia	L21	LB	F	22.04	4.27	3.31
Group2	B. eunomia	L24	LB	F	22.27	4.86	2.92
Group2	B. eunomia	L27	LB	F	22.27	4.41	2.8
Group2	B. eunomia	L32	LB	F	22.82	4.1	3.13
Group2	B. eunomia	L3	LB	M	21.68	4.15	2.89
Group2	B. eunomia	L4	LB	M	21.16	4.42	2.51
Group2	B. eunomia	L5	LB	M	22.18	4.04	2.69
Group2	B. eunomia	L20	LB	M	21.59	4.5	2.79
Group2	B. eunomia	L22	LB	M	20.2	4.34	2.63
Group2	B. eunomia	L25	LB	M	20.07	4.31	2.6
Group2	B. eunomia	L23	LB	M	20.62	3.87	2.5
Group2	B. eunomia	L26	LB	M	20.39	4.03	2.72
Group2	B. eunomia	L30	LB	M	20.2	4.07	2.66
Group2	B. eunomia	L31	LB	M	20.12	3.84	2.41
Group2	B. eunomia	^1	LH	M	21.31	3.98	2.81
Group2	B. eunomia	^2	LH	M	20.89	3.9	2.66
Group2	B. eunomia	o10	MO	F	21.82	4.69	2.81
Group2	B. eunomia	o12	MO	F	22.49	4.3	3.1
Group2	B. eunomia	o16	MO	F	21.42	4.28	2.75
Group2	B. eunomia	o23	MO	F	22.72	4.55	2.75
Group2	B. eunomia	o25	MO	F	20.78	4.83	2.82
Group2	B. eunomia	o26	MO	F	22.36	4.39	2.7
Group2	B. eunomia	o29	MO	F	21.83	4.21	2.19
Group2	B. eunomia	o30	MO	F	23.17	4.62	3.04
Group2	B. eunomia	o31	MO	F	21.8	4.22	3.01
Group2	B. eunomia	o32	MO	F	21.44	4.58	3.01
Group2	B. eunomia	o1	MO	M	20.87	3.86	2.75
Group2	B. eunomia	o6	MO	M	22.3	4.25	2.62
Group2	B. eunomia	o4	MO	M	21.25	4.19	2.65
Group2	B. eunomia	o2	MO	M	21.29	4.15	2.75
Group2	B. eunomia	o5	MO	M	22.36	4.61	2.65
Group2	B. eunomia	o3	MO	M	21.43	4.16	2.42
Group2	B. eunomia	o7	MO	M	21.4	4.17	2.94
Group2	B. eunomia	o9	MO	M	20.24	4.46	2.83
Group2	B. eunomia	o11	MO	M	21.23	3.92	2.74
Group2	B. eunomia	o13	MO	M	21.14	3.99	2.65
Group2	B. eunomia	354	PS	F	23.74	4.34	2.94
Group2	B. eunomia	413	PS	F	21.36	3.77	3
Group2	B. eunomia	357	PS	F	21.9	4.03	2.89
Group2	B. eunomia	p10	PS	F	22.89	4.54	3.16
Group2	B. eunomia	p17	PS	F	20.99	4.49	3.02
Group2	B. eunomia	415	PS	F	22.02	4.34	2.97
Group2	B. eunomia	416	PS	F	22.84	4.41	2.8
Group2	B. eunomia	417	PS	F	22.3	4.42	2.72
Group2	B. eunomia	376	PS	F	21.94	4.14	2.91
Group2	B. eunomia	392	PS	F	22.86	4.74	3.01
Group2	B. eunomia	121	PS	M	21.44	4.8	2.57
Group2	B. eunomia	146	PS	M	20.96	4.26	2.77
Group2	B. eunomia	x3	PS	M	20.39	4.29	2.93
Group2	B. eunomia	146	PS	M	20.92	4.58	2.63
Group2	B. eunomia	pX	PS	M	20.95	4	2.95
Group2	B. eunomia	34	PS	M	19.4	3.9	2.73
Group2	B. eunomia	419	PS	M	19.98	3.83	2.78
Group2	B. eunomia	553	PS	M	21.01	4.1	2.82
Group2	B. eunomia	74	PS	M	20.56	4.39	2.85
Group2	B. eunomia	421	PS	M	20.85	3.95	2.84
Group2	B. eunomia	564	PL	F	21.83	4.29	2.62
Group2	B. eunomia	565	PL	F	22.79	4.64	3.32
Group2	B. eunomia	570	PL	F	21.86	4.3	2.82
Group2	B. eunomia	575	PL	F	22.25	4.21	2.81
Group2	B. eunomia	576	PL	F	22.31	4.73	3.03
Group2	B. eunomia	X1	PL	F	21.9	4.87	2.84
Group2	B. eunomia	X2	PL	F	22.1	4.98	3.05
Group2	B. eunomia	X3	PL	F	21.77	4.24	3.02
Group2	B. eunomia	X4	PL	F	22.34	4.63	2.93
Group2	B. eunomia	X5	PL	F	21.36	4.88	3.06
Group2	B. eunomia	502	PL	M	19.95	4.17	2.86
Group2	B. eunomia	566	PL	M	21.77	4.16	2.66
Group2	B. eunomia	567	PL	M	21.23	4.14	2.71
Group2	B. eunomia	462	PL	M	21.01	4.26	2.89
Group2	B. eunomia	572	PL	M	21.38	4.13	2.63
Group2	B. eunomia	573	PL	M	20.45	3.93	2.62
Group2	B. eunomia	577	PL	M	21.09	3.93	2.96
Group2	B. eunomia	X	PL	M	22.04	4.25	2.76
Group2	B. eunomia	635	PL	M	21.14	3.79	2.65
Group2	B. eunomia	447	PL	M	20.39	4.28	2.71
Group2	B. aquilonaris	F3	AR	F	19.67	3.87	2.57
Group2	B. aquilonaris	F5	AR	F	19.89	4.27	2.69
Group2	B. aquilonaris	F10	AR	F	20.85	3.97	2.83
Group2	B. aquilonaris	F16	AR	F	20.23	3.88	2.87
Group2	B. aquilonaris	F37	AR	F	20.75	4.38	2.79
Group2	B. aquilonaris	F40	AR	F	18.91	3.62	2.64
Group2	B. aquilonaris	F45	AR	F	21.28	3.72	3.2
Group2	B. aquilonaris	F53	AR	F	20.37	3.91	2.7
Group2	B. aquilonaris	F76	AR	F	19.33	4	2.86
Group2	B. aquilonaris	F1	AR	M	19.26	3.51	2.67
Group2	B. aquilonaris	F2	AR	M	17.62	3.48	2.72
Group2	B. aquilonaris	F4	AR	M	19.23	3.86	2.56
Group2	B. aquilonaris	F6	AR	M	18.88	3.89	2.65
Group2	B. aquilonaris	F7	AR	M	19.36	3.62	2.79
Group2	B. aquilonaris	F8	AR	M	20.57	4.17	2.85
Group2	B. aquilonaris	F9	AR	M	18.56	3.53	2.52
Group2	B. aquilonaris	F11	AR	M	18.72	3.64	2.55
Group2	B. aquilonaris	F12	AR	M	19.47	3.66	2.66
Group2	B. aquilonaris	F13	AR	M	18.25	3.81	2.67
Group2	B. aquilonaris	U21	BO	F	19.48	3.67	2.94
Group2	B. aquilonaris	U22	BO	F	18.33	3.73	2.28
Group2	B. aquilonaris	U45	BO	F	19.41	3.65	2.52
Group2	B. aquilonaris	U46	BO	F	19.54	3.68	2.64
Group2	B. aquilonaris	U72	BO	F	19.03	3.89	2.89
Group2	B. aquilonaris	U73	BO	F	19.41	4.04	2.73
Group2	B. aquilonaris	U78	BO	F	19.26	4.14	2.84
Group2	B. aquilonaris	U81	BO	F	17.89	3.34	2.62
Group2	B. aquilonaris	U84	BO	F	18.72	3.61	2.64
Group2	B. aquilonaris	U85	BO	F	18.67	3.62	2.75
Group2	B. aquilonaris	U2	BO	M	17.69	3.33	2.61
Group2	B. aquilonaris	U3	BO	M	19.12	3.56	2.91
Group2	B. aquilonaris	U4	BO	M	17.88	3.57	2.56
Group2	B. aquilonaris	U6	BO	M	18.95	3.65	2.73
Group2	B. aquilonaris	U7	BO	M	19.36	3.84	2.59
Group2	B. aquilonaris	U9	BO	M	19.06	3.38	2.65
Group2	B. aquilonaris	U11	BO	M	19.52	3.69	2.64
Group2	B. aquilonaris	U12	BO	M	19.15	3.76	2.67
Group2	B. aquilonaris	U13	BO	M	17.68	3.7	2.65
Group2	B. aquilonaris	U14	BO	M	19.54	3.9	2.85
Group2	B. aquilonaris	+111	CO	F	20.63	3.83	2.69
Group2	B. aquilonaris	+119	CO	F	19.1	3.43	2.62
Group2	B. aquilonaris	+123	CO	F	20.18	3.45	2.62
Group2	B. aquilonaris	+129	CO	F	20.78	4.04	3.04
Group2	B. aquilonaris	+130	CO	F	19.38	3.46	2.86
Group2	B. aquilonaris	+132	CO	F	18.72	3.44	2.63
Group2	B. aquilonaris	+133	CO	F	18.66	3.4	2.73
Group2	B. aquilonaris	+134	CO	F	19.36	3.63	2.52
Group2	B. aquilonaris	+138	CO	F	19.33	3.71	3.05
Group2	B. aquilonaris	+139	CO	F	19.29	3.76	2.58
Group2	B. aquilonaris	+6	CO	M	18.9	3.73	2.68
Group2	B. aquilonaris	+7	CO	M	18.79	4.22	2.53
Group2	B. aquilonaris	+8	CO	M	19.26	4.02	2.79
Group2	B. aquilonaris	+9	CO	M	20	4.18	2.64
Group2	B. aquilonaris	+10	CO	M	18.14	3.37	2.47
Group2	B. aquilonaris	+11	CO	M	17.7	3.25	2.64
Group2	B. aquilonaris	+13	CO	M	18.71	3.68	2.66
Group2	B. aquilonaris	+14	CO	M	18.21	3.93	2.48
Group2	B. aquilonaris	+15	CO	M	18.85	3.67	2.56
Group2	B. aquilonaris	+16	CO	M	18.98	3.92	2.53
Group2	B. aquilonaris	C411	CR	F	18.98	3.83	2.73
Group2	B. aquilonaris	C414	CR	F	18.92	3.8	2.6
Group2	B. aquilonaris	C808	CR	F	19.51	3.86	2.7
Group2	B. aquilonaris	C424	CR	F	20.1	4.2	2.86
Group2	B. aquilonaris	C425	CR	F	19.91	3.92	3.06
Group2	B. aquilonaris	C432	CR	F	19.01	4.01	2.84
Group2	B. aquilonaris	C433	CR	F	19.15	3.81	2.65
Group2	B. aquilonaris	C441	CR	F	19.95	3.85	2.68
Group2	B. aquilonaris	C447	CR	F	19.28	3.77	2.83
Group2	B. aquilonaris	C454	CR	F	19.46	3.13	2.96
Group2	B. aquilonaris	C61	CR	M	19.39	4	2.51
Group2	B. aquilonaris	C64	CR	M	19.65	3.56	2.48
Group2	B. aquilonaris	C66	CR	M	18.9	4.09	2.66
Group2	B. aquilonaris	C68	CR	M	19.86	4.03	2.69
Group2	B. aquilonaris	C70	CR	M	18.37	3.72	2.5
Group2	B. aquilonaris	C73	CR	M	19.28	3.84	2.94
Group2	B. aquilonaris	C75	CR	M	18.78	3.92	2.71
Group2	B. aquilonaris	C78	CR	M	19.29	3.91	2.59
Group2	B. aquilonaris	C80	CR	M	18.45	4.21	2.59
Group2	B. aquilonaris	C83	CR	M	19.92	4.03	2.82
Group2	B. aquilonaris	GF1	GF	F	19.98	4.22	2.86
Group2	B. aquilonaris	GF4	GF	F	18.7	3.47	2.92
Group2	B. aquilonaris	GF403	GF	F	18.48	4.15	3.05
Group2	B. aquilonaris	GF215	GF	F	18.69	3.99	3.01
Group2	B. aquilonaris	GF304	GF	F	18.97	3.98	2.73
Group2	B. aquilonaris	GF9	GF	F	19.64	4.14	2.66
Group2	B. aquilonaris	GF10	GF	F	19.15	3.57	2.73
Group2	B. aquilonaris	GF11	GF	F	19.9	4.14	3.08
Group2	B. aquilonaris	GF13	GF	F	20.04	4.23	2.73
Group2	B. aquilonaris	GF14	GF	F	20.91	4.2	2.97
Group2	B. aquilonaris	GF2	GF	M	19.65	3.6	2.58
Group2	B. aquilonaris	GF3	GF	M	20.15	3.58	2.54
Group2	B. aquilonaris	GF503	GF	M	20.34	3.97	2.1
Group2	B. aquilonaris	GF5	GF	M	20.14	3.77	3.08
Group2	B. aquilonaris	GF6	GF	M	18.48	3.81	2.99
Group2	B. aquilonaris	GF7	GF	M	19.72	4.01	2.77
Group2	B. aquilonaris	GF436	GF	M	17.93	4.1	2.67
Group2	B. aquilonaris	GF8	GF	M	19.07	3.84	2.82
Group2	B. aquilonaris	GF12	GF	M	19.41	3.84	2.62
Group2	B. aquilonaris	GF15	GF	M	18.17	3.62	2.21
Group2	B. aquilonaris	L2	LO	F	20.02	3.74	2.47
Group2	B. aquilonaris	L3	LO	F	19.57	3.97	2.9
Group2	B. aquilonaris	L4	LO	F	20.56	3.81	2.67
Group2	B. aquilonaris	L5	LO	F	20.51	3.85	3.03
Group2	B. aquilonaris	L7	LO	F	18.42	3.65	2.51
Group2	B. aquilonaris	L9	LO	F	19.04	3.02	2.7
Group2	B. aquilonaris	L11	LO	F	20.05	3.67	2.94
Group2	B. aquilonaris	L12	LO	F	19.22	3.61	2.77
Group2	B. aquilonaris	L14	LO	F	20.23	4.01	2.81
Group2	B. aquilonaris	L17	LO	F	20.13	4.17	2.72
Group2	B. aquilonaris	L1	LO	M	19.51	3.54	2.92
Group2	B. aquilonaris	L6	LO	M	19.38	3.45	2.62
Group2	B. aquilonaris	L8	LO	M	19.12	3.68	2.47
Group2	B. aquilonaris	L10	LO	M	19.62	3.5	2.58
Group2	B. aquilonaris	L13	LO	M	18.94	3.95	2.9
Group2	B. aquilonaris	L15	LO	M	19.68	4.13	2.92
Group2	B. aquilonaris	L16	LO	M	19.95	3.44	2.7
Group2	B. aquilonaris	L19	LO	M	17.69	3.71	2.5
Group2	B. aquilonaris	L20	LO	M	19.87	3.99	2.7
Group2	B. aquilonaris	L21	LO	M	20.65	3.91	2.6
Group2	B. aquilonaris	A29	MA	F	19.65	3.6	2.77
Group2	B. aquilonaris	A31	MA	F	19.24	3.56	2.54
Group2	B. aquilonaris	A35	MA	F	19.92	3.79	2.64
Group2	B. aquilonaris	A40	MA	F	19.63	4.24	2.62
Group2	B. aquilonaris	A42	MA	F	20.86	4	2.4
Group2	B. aquilonaris	A43	MA	F	19.35	3.19	2.73
Group2	B. aquilonaris	A44	MA	F	20.68	4.13	3.08
Group2	B. aquilonaris	A46	MA	F	19.86	3.96	2.73
Group2	B. aquilonaris	A47	MA	F	19.39	3.83	2.81
Group2	B. aquilonaris	A51	MA	F	19.46	4.11	2.73
Group2	B. aquilonaris	A26	MA	M	19.78	3.95	2.6
Group2	B. aquilonaris	A27	MA	M	19.78	4.13	2.71
Group2	B. aquilonaris	A28	MA	M	18.98	3.77	2.78
Group2	B. aquilonaris	A32	MA	M	19.16	3.85	2.8
Group2	B. aquilonaris	A33	MA	M	19.44	3.95	2.7
Group2	B. aquilonaris	A34	MA	M	20.09	3.59	2.79
Group2	B. aquilonaris	A36	MA	M	18.81	3.79	2.8
Group2	B. aquilonaris	A37	MA	M	18.65	3.72	2.59
Group2	B. aquilonaris	A38	MA	M	19.73	3.53	2.7
Group2	B. aquilonaris	A39	MA	M	19.1	4.01	2.74
Group2	B. aquilonaris	M15	MI	F	18.94	3.51	2.48
Group2	B. aquilonaris	M34	MI	F	19.26	3.75	2.83
Group2	B. aquilonaris	M42	MI	F	20.52	3.65	2.72
Group2	B. aquilonaris	M46	MI	F	20.17	3.91	2.76
Group2	B. aquilonaris	M52	MI	F	18.86	4	2.49
Group2	B. aquilonaris	M63	MI	F	19.5	4.11	2.83
Group2	B. aquilonaris	M91	MI	F	19.21	4.24	2.82
Group2	B. aquilonaris	M96	MI	F	20.1	3.72	2.7
Group2	B. aquilonaris	M101	MI	F	19.25	3.97	2.69
Group2	B. aquilonaris	M173	MI	F	19.81	3.72	2.63
Group2	B. aquilonaris	M1	MI	M	20.37	3.7	2.47
Group2	B. aquilonaris	M2	MI	M	19.73	3.87	2.58
Group2	B. aquilonaris	M3	MI	M	18.11	3.38	2.41
Group2	B. aquilonaris	M4	MI	M	19.32	3.41	2.51
Group2	B. aquilonaris	M5	MI	M	19.17	3.52	2.62
Group2	B. aquilonaris	M7	MI	M	17.97	3.85	2.67
Group2	B. aquilonaris	M8	MI	M	18.09	3.87	2.59
Group2	B. aquilonaris	M9	MI	M	19.38	3.6	2.76
Group2	B. aquilonaris	M10	MI	M	18.03	3.67	2.88
Group2	B. aquilonaris	M16	MI	M	19.47	4.1	2.6
Group2	B. aquilonaris	T11	MO	F	19.86	3.62	2.57
Group2	B. aquilonaris	T13	MO	F	19.78	3.61	2.84
Group2	B. aquilonaris	T14	MO	F	20.42	3.76	2.87
Group2	B. aquilonaris	T15	MO	F	19.41	3.98	2.9
Group2	B. aquilonaris	T16	MO	F	19.19	3.66	2.84
Group2	B. aquilonaris	T18	MO	F	21.35	3.96	2.75
Group2	B. aquilonaris	T19	MO	F	21.21	4.22	2.86
Group2	B. aquilonaris	T24	MO	F	20.7	3.85	2.86
Group2	B. aquilonaris	T25	MO	F	20.51	3.86	2.85
Group2	B. aquilonaris	T29	MO	F	20.78	4	3.01
Group2	B. aquilonaris	T1	MO	M	19.42	3.61	2.62
Group2	B. aquilonaris	T2	MO	M	19.91	4.21	2.52
Group2	B. aquilonaris	T3	MO	M	19.27	4.07	2.92
Group2	B. aquilonaris	T4	MO	M	19.82	3.96	2.52
Group2	B. aquilonaris	T5	MO	M	20.04	3.69	2.79
Group2	B. aquilonaris	T6	MO	M	20.52	3.92	2.78
Group2	B. aquilonaris	T7	MO	M	20.06	3.89	2.77
Group2	B. aquilonaris	T8	MO	M	20.56	3.63	2.67
Group2	B. aquilonaris	T9	MO	M	20.15	3.89	2.71
Group2	B. aquilonaris	T10	MO	M	19.16	3.35	2.45
Group2	B. aquilonaris	N16	NA	F	19.93	3.8	2.58
Group2	B. aquilonaris	N19	NA	F	19.6	3.91	2.52
Group2	B. aquilonaris	N62	NA	F	19.78	3.93	2.73
Group2	B. aquilonaris	N49	NA	F	18.16	3.49	2.57
Group2	B. aquilonaris	N50	NA	F	18.93	3.55	2.61
Group2	B. aquilonaris	N52	NA	F	18.61	3.62	2.5
Group2	B. aquilonaris	N54	NA	F	19.85	3.75	2.74
Group2	B. aquilonaris	N60	NA	F	17.69	3.93	2.61
Group2	B. aquilonaris	N64	NA	F	19.79	4.18	2.97
Group2	B. aquilonaris	N75	NA	F	20.27	3.81	2.76
Group2	B. aquilonaris	N1	NA	M	18.77	3.48	2.74
Group2	B. aquilonaris	N2	NA	M	19.04	3.92	2.64
Group2	B. aquilonaris	N3	NA	M	18.28	3.13	2.39
Group2	B. aquilonaris	N4	NA	M	19.67	4.01	2.52
Group2	B. aquilonaris	N5	NA	M	18.93	3.41	2.63
Group2	B. aquilonaris	N6	NA	M	17.48	3.42	2.17
Group2	B. aquilonaris	N7	NA	M	20.63	3.86	2.37
Group2	B. aquilonaris	N8	NA	M	20.26	4.24	2.96
Group2	B. aquilonaris	N9	NA	M	19.34	3.05	2.41
Group2	B. aquilonaris	N10	NA	M	18.1	3.19	2.62
Group2	B. aquilonaris	P14	PS	F	20.57	3.74	2.95
Group2	B. aquilonaris	P28	PS	F	20.45	3.63	2.74
Group2	B. aquilonaris	P45	PS	F	20.08	4.1	2.76
Group2	B. aquilonaris	P57	PS	F	19.88	3.83	2.78
Group2	B. aquilonaris	P58	PS	F	20.01	3.56	2.81
Group2	B. aquilonaris	P59	PS	F	19.78	4.08	2.7
Group2	B. aquilonaris	P60	PS	F	20.5	4	3.03
Group2	B. aquilonaris	P62	PS	F	19.13	4.19	3.01
Group2	B. aquilonaris	P63	PS	F	18.9	3.58	2.7
Group2	B. aquilonaris	P64	PS	F	20.07	3.65	2.81
Group2	B. aquilonaris	P1	PS	M	20.36	3.22	2.55
Group2	B. aquilonaris	P2	PS	M	20.01	4.05	2.63
Group2	B. aquilonaris	P3	PS	M	19.25	4.13	2.55
Group2	B. aquilonaris	P4	PS	M	20.94	4.07	2.81
Group2	B. aquilonaris	P5	PS	M	19.77	3.8	2.44
Group2	B. aquilonaris	P7	PS	M	20.08	3.98	2.81
Group2	B. aquilonaris	P8	PS	M	17.71	3.57	2.51
Group2	B. aquilonaris	P9	PS	M	18.03	4.12	2.59
Group2	B. aquilonaris	P10	PS	M	19.09	3.87	2.75
Group2	B. aquilonaris	P13	PS	M	18.99	3.65	2.86
Group2	B. aquilonaris	V21	QV	F	19.02	3.99	3.07
Group2	B. aquilonaris	V32	QV	F	19.04	3.93	2.74
Group2	B. aquilonaris	V35	QV	F	19.4	4	2.96
Group2	B. aquilonaris	V36	QV	F	19.9	4.03	2.74
Group2	B. aquilonaris	V47	QV	F	19.49	3.39	2.7
Group2	B. aquilonaris	V49	QV	F	20.53	3.48	2.66
Group2	B. aquilonaris	V52	QV	F	19.7	3.81	2.65
Group2	B. aquilonaris	V54	QV	F	19.61	4.32	2.94
Group2	B. aquilonaris	V57	QV	F	19.25	3.74	3.06
Group2	B. aquilonaris	V43	QV	F	19.9	3.94	2.77
Group2	B. aquilonaris	V1	QV	M	19.89	4.12	2.51
Group2	B. aquilonaris	V2	QV	M	19.86	3.9	2.45
Group2	B. aquilonaris	V3	QV	M	19.92	3.77	2.6
Group2	B. aquilonaris	V4	QV	M	18.97	3.44	2.61
Group2	B. aquilonaris	V6	QV	M	18.48	3.45	2.62
Group2	B. aquilonaris	V7	QV	M	19.87	4.79	2.7
Group2	B. aquilonaris	V8	QV	M	19.74	3.76	2.78
Group2	B. aquilonaris	V9	QV	M	19.27	3.63	2.42
Group2	B. aquilonaris	V10	QV	M	19.7	3.57	2.59
Group2	B. aquilonaris	V12	QV	M	19.36	3.74	2.67
Group2	B. aquilonaris	O14	RO	F	21.15	4.31	2.85
Group2	B. aquilonaris	O41	RO	F	19.3	3.96	2.7
Group2	B. aquilonaris	O45	RO	F	18.05	3.58	2.66
Group2	B. aquilonaris	O51	RO	F	20.75	3.57	2.72
Group2	B. aquilonaris	O56	RO	F	19.96	3.92	2.61
Group2	B. aquilonaris	O58	RO	F	18.02	3.45	2.58
Group2	B. aquilonaris	O59	RO	F	19.2	3.74	2.77
Group2	B. aquilonaris	O60	RO	F	19.49	3.9	2.84
Group2	B. aquilonaris	O69	RO	F	18.55	3.7	2.69
Group2	B. aquilonaris	O71	RO	F	19.06	3.71	2.67
Group2	B. aquilonaris	O15	RO	M	19.12	3.31	2.74
Group2	B. aquilonaris	O3	RO	M	19.95	3.95	2.84
Group2	B. aquilonaris	O16	RO	M	18.01	3.4	2.33
Group2	B. aquilonaris	O17	RO	M	19.35	3.55	2.46
Group2	B. aquilonaris	O18	RO	M	18.79	3.44	2.4
Group2	B. aquilonaris	O19	RO	M	17.37	3.49	2.66
Group2	B. aquilonaris	O20	RO	M	17.41	3.3	2.4
Group2	B. aquilonaris	O21	RO	M	18.59	3.6	2.5
Group2	B. aquilonaris	O11	RO	M	19.2	3.7	2.68
Group2	B. aquilonaris	O22	RO	M	19.58	3.88	2.95
Group2	B. aquilonaris	S4	SW	F	20.52	3.81	3.12
Group2	B. aquilonaris	S31	SW	F	18.99	3.78	2.68
Group2	B. aquilonaris	S39	SW	F	18.71	3.99	2.61
Group2	B. aquilonaris	S200	SW	F	20.66	3.72	2.61
Group2	B. aquilonaris	S201	SW	F	20.16	3.85	3.21
Group2	B. aquilonaris	S204	SW	F	18.79	4.13	2.94
Group2	B. aquilonaris	S205	SW	F	19.63	4.42	3.17
Group2	B. aquilonaris	S157	SW	F	19.54	4.26	2.82
Group2	B. aquilonaris	S211	SW	F	20.72	3.87	2.69
Group2	B. aquilonaris	S222	SW	F	19.98	4.02	2.71
Group2	B. aquilonaris	S1	SW	M	20.34	3.91	2.84
Group2	B. aquilonaris	S2	SW	M	18.47	3.85	2.49
Group2	B. aquilonaris	S3	SW	M	20.41	3.75	2.71
Group2	B. aquilonaris	S9	SW	M	18.42	4.13	2.43
Group2	B. aquilonaris	S6	SW	M	19.03	4.11	2.56
Group2	B. aquilonaris	S8	SW	M	19.49	3.64	2.22
Group2	B. aquilonaris	S10	SW	M	18.75	3.7	2.72
Group2	B. aquilonaris	S11	SW	M	19.31	3.88	2.7
Group2	B. aquilonaris	S13	SW	M	19.1	4.01	2.64
Group2	B. aquilonaris	S19	SW	M	19.91	4.03	2.61
